# Supplementary material for: Multispecies Assessment of Anthropogenic Particle Ingestion in a Marine Protected Area
Source: Biology (Basel). 2022 Sep 20;11(10):1375. doi: 10.3390/biology11101375 (PMC9598462; doi:10.3390/biology11101375)
Supplement: Supplementary file 1 [file biology-11-01375-s001.zip]

Archive with 1 entries (1 files):
- biology-1866571-supplementary.pdf
